# Supplementary material for: Allele-Specific PCR for PIK3CA Mutation Detection Using Phosphoryl Guanidine Modified Primers
Source: Diagnostics (Basel). 2023 Jan 9;13(2):250. doi: 10.3390/diagnostics13020250 (PMC9858071; doi:10.3390/diagnostics13020250)
Supplement: Supplementary file 1 [file diagnostics-13-00250-s001.zip]

Archive with 1 entries (1 files):
- diagnostics-1969253-supplementary.pdf
